# Supplementary material for: Reduced Expression of PD-1 in Circulating CD4+ and CD8+ Tregs Is an Early Feature of RRMS
Source: Int J Mol Sci. 2022 Mar 16;23(6):3185. doi: 10.3390/ijms23063185 (PMC8954486; doi:10.3390/ijms23063185)
Supplement: Supplementary file 1 [file ijms-23-03185-s001.zip]

Archive with 4 entries (3 files):
- ijms-1598838-supplementary.v2/
- ijms-1598838-supplementary.v2/S3. Supplemental Material for Statistical Analyses (2).pdf
- ijms-1598838-supplementary.v2/Tab.S1.pdf
- ijms-1598838-supplementary.v2/Tab.S2.pdf
